# Supplementary material for: Technical performance of a proximity extension assay inflammation biomarker panel with synovial fluid
Source: Osteoarthr Cartil Open. 2022 Jul 7;4(3):100293. doi: 10.1016/j.ocarto.2022.100293 (PMC9718077; doi:10.1016/j.ocarto.2022.100293)
Supplement: Multimedia component 2 [file mmc2.xlsx]

## Sheet: Table S7
Table S8. Recovery of biomarker signals after temperature treatment of synovial fluid samples (n = between 1 and 3).
The data is expressed as a ratio of Normalized Protein eXpression (NPX) values where treatment NPX was divided by control NPX (no treatment).
LLOD = lower limit of detection, Na = not applicable, Nd = not determined.
		2h at room temperature					2h at room temperature					24h at 4oC					24h at 4oC
		Undiluted					4x dilution					Undiluted					4x dilution
Biomarkers	UniProt no	Mean	min	max	N		Mean	min	max	N		Mean	min	max	N		Mean	min	max	N
ADA	P00813	1.02582	0.852462	1.12957	3		1.05687	1.01291	1.10084	2		0.951234	0.79638	1.11705	3		1.07472	0.994401	1.15504	2
ARTN	Q5T4W7	1.05356	1.05356	1.05356	1		Nd (< LLOD)	Na	Na	0		0.940693	0.773256	1.10813	2		1.64924	1.64924	1.64924	1
AXIN1	O15169	1.05733	0.905404	1.18255	3		0.824116	0.824116	0.824116	1		0.853251	0.706102	0.972529	3		1.00239	1.00239	1.00239	1
Beta-NGF	P01138	Nd (< LLOD)	Na	Na	0		Nd (< LLOD)	Na	Na	0		Nd (< LLOD)	Na	Na	0		Nd (< LLOD)	Na	Na	0
CASP-8	Q14790	1.0293	1.00601	1.04767	3		0.994338	0.957059	1.03162	2		1.01295	0.945921	1.1331	3		1.05658	1.00615	1.10701	2
CCL4	P13236	1.02319	0.988774	1.07494	3		1.006	0.994925	1.01707	2		0.947525	0.896635	1.04079	3		1.06176	1.03857	1.08495	2
CCL19	Q99731	1.01055	0.938692	1.10633	3		0.869046	0.811991	0.9261	2		0.930515	0.908744	0.97319	3		0.959353	0.860731	1.05798	2
CCL20	P78556	0.951907	0.848105	1.05663	3		0.898141	0.807653	0.988628	2		0.883793	0.705773	1.01808	3		0.928487	0.832567	1.02441	2
CCL23	P55773	0.988684	0.929219	1.05659	3		0.971736	0.937242	1.00623	2		0.860449	0.804108	0.961126	3		1.0188	0.936774	1.10082	2
CCL25	O15444	0.987246	0.809353	1.16514	2		0.960621	0.960621	0.960621	1		0.847158	0.776002	0.918313	2		0.811951	0.811951	0.811951	1
CCL28	Q9NRJ3	1.08927	1.00712	1.23947	3		0.994849	0.935226	1.05447	2		0.964701	0.889593	1.05101	3		0.989301	0.975617	1.00299	2
CD40	P25942	1.00637	0.895797	1.07451	3		1.00939	0.994036	1.02474	2		0.965712	0.826641	1.11125	3		1.0249	0.943922	1.10588	2
CDCP1	Q9H5V8	1.02364	0.969968	1.10661	3		1.01199	0.970332	1.05364	2		0.968535	0.884405	1.07435	3		1.01706	0.953694	1.08042	2
CXCL1	P09341	1.03676	1.02702	1.05335	3		0.972096	0.883689	1.0605	2		0.968265	0.885479	1.08858	3		1.06144	0.920022	1.20287	2
CXCL5	P42830	0.976561	0.936232	1.02883	3		0.964034	0.939653	0.988416	2		0.956806	0.863674	1.02237	3		1.01677	0.999591	1.03396	2
CXCL6	P80162	0.971425	0.890749	1.0906	3		0.807407	0.774041	0.840774	2		0.927022	0.806363	1.04553	3		0.979029	0.872181	1.08588	2
CXCL9	Q07325	1.01224	0.936914	1.06497	3		0.975839	0.966675	0.985003	2		0.993903	0.905315	1.07356	3		1.08218	1.05657	1.1078	2
CXCL10	P02778	1.01781	0.947522	1.06633	3		0.935135	0.92392	0.94635	2		1.04065	0.845116	1.19784	3		1.19098	1.0197	1.36226	2
CXCL11	O14625	1.02569	0.986519	1.1	3		1.07508	1.04518	1.10498	2		0.937527	0.873943	1.03041	3		1.09116	1.05666	1.12566	2
CST5	P28325	1.03803	1.02813	1.04785	3		0.979002	0.960941	0.997063	2		0.982881	0.947155	1.05037	3		1.04393	1.00947	1.0784	2
DNER	Q8NFT8	0.997398	0.891689	1.05777	3		1.0094	0.958095	1.06071	2		0.966871	0.817983	1.10213	3		1.05994	0.947129	1.17276	2
CCL11	P51671	1.02664	1.00769	1.03627	3		0.970415	0.895757	1.04507	2		0.933458	0.896167	1.00173	3		1.02123	0.975773	1.06669	2
4E-BP1	Q13541	1.01345	0.893412	1.11959	3		1.01007	0.960076	1.06006	2		0.680761	0.609891	0.793283	3		0.935522	0.910614	0.960429	2
FGF-5	P12034	1.05979	1.05202	1.06755	2		Nd (< LLOD)	Na	Na	0		0.912971	0.868701	0.957241	2		1.15916	1.15916	1.15916	1
FGF-19	O95750	1.00467	0.866774	1.11607	3		0.999781	0.947823	1.05174	2		0.963447	0.813892	1.13848	3		1.04085	0.908288	1.17341	2
FGF-21	Q9NSA1	1.01352	0.968079	1.06971	3		0.897773	0.872206	0.92334	2		0.943569	0.857651	1.01303	3		1.00911	0.972879	1.04533	2
FGF-23	Q9GZV9	1.08395	1.07663	1.09126	2		Nd (< LLOD)	Na	Na	0		0.991858	0.907369	1.12383	3		Nd (< LLOD)	Na	Na	0
Flt3L	P49771	1.00688	0.918386	1.07926	3		1.02138	0.97083	1.07194	2		0.987231	0.86884	1.09836	3		0.999283	0.89918	1.09939	2
CX3CL1	P78423	1.01541	0.842297	1.22112	3		1.07692	1.04432	1.10952	2		0.968241	0.793334	1.06846	3		0.990151	0.897259	1.08304	2
GDNF	P39905	Nd (< LLOD)	Na	Na	0		Nd (< LLOD)	Na	Na	0		Nd (< LLOD)	Na	Na	0		Nd (< LLOD)	Na	Na	0
HGF	P14210	1.00663	0.937052	1.0525	3		1.01134	0.979223	1.04345	2		0.971073	0.849002	1.08114	3		1.06389	0.997084	1.1307	2
IFN-gamma	P01579	1.06416	1.01544	1.10573	3		1.02736	1.00532	1.04941	2		1.01091	0.934866	1.15665	3		1.24947	1.11716	1.38178	2
IL-1 alpha	P01583	Nd (< LLOD)	Na	Na	0		Nd (< LLOD)	Na	Na	0		Nd (< LLOD)	Na	Na	0		Nd (< LLOD)	Na	Na	0
IL-2	P60568	Nd (< LLOD)	Na	Na	0		Nd (< LLOD)	Na	Na	0		Nd (< LLOD)	Na	Na	0		Nd (< LLOD)	Na	Na	0
IL-2RB	P14784	Nd (< LLOD)	Na	Na	0		Nd (< LLOD)	Na	Na	0		Nd (< LLOD)	Na	Na	0		Nd (< LLOD)	Na	Na	0
IL-4	P05112	Nd (< LLOD)	Na	Na	0		Nd (< LLOD)	Na	Na	0		Nd (< LLOD)	Na	Na	0		Nd (< LLOD)	Na	Na	0
IL-5	P05113	Nd (< LLOD)	Na	Na	0		Nd (< LLOD)	Na	Na	0		Nd (< LLOD)	Na	Na	0		Nd (< LLOD)	Na	Na	0
IL-6	P05231	1.04593	0.97206	1.14191	3		1.02446	0.994098	1.05482	2		0.929181	0.867369	1.0149	3		1.0529	0.97782	1.12798	2
IL-7	P13232	1.04186	0.977583	1.08507	3		1.01146	0.997659	1.02527	2		0.925876	0.825418	1.04338	3		1.12506	1.10878	1.14135	2
IL-8	P10145	1.02247	0.933942	1.08949	3		0.986105	0.914991	1.05722	2		0.97554	0.85148	1.10555	3		1.0401	0.929077	1.15113	2
IL-10	P22301	0.97903	0.841203	1.18828	3		1.27807	1.27807	1.27807	1		0.902306	0.786008	1.11084	3		1.08554	1.08554	1.08554	1
IL-10RA	Q13651	1.04885	1.01127	1.08642	2		1.01249	1.01249	1.01249	1		0.935307	0.920422	0.950193	2		Nd (< LLOD)	Na	Na	0
IL-10RB	Q08334	1.00407	0.927067	1.10812	3		0.9655	0.917012	1.01399	2		1.01526	0.949844	1.10707	3		1.1439	1.07434	1.21346	2
IL-12B	P29460	1.0175	0.911022	1.10507	3		0.971729	0.920092	1.02337	2		0.978494	0.896669	1.06104	3		1.02773	0.964052	1.0914	2
IL-13	P35225	1.11229	1.11229	1.11229	1		1.10441	1.10441	1.10441	1		0.952645	0.952645	0.952645	1		Nd (< LLOD)	Na	Na	0
IL-15RA	Q13261	0.952501	0.871388	1.04264	3		1.01713	1.01713	1.01713	1		1.01928	0.912759	1.16117	3		1.12417	1.12417	1.12417	1
IL-17A	Q16552	1.02146	0.905727	1.13719	2		1.02368	1.02368	1.02368	1		0.945288	0.838103	1.03152	3		1.22845	1.22845	1.22845	1
IL-17C	Q9P0M4	Nd (< LLOD)	Na	Na	0		Nd (< LLOD)	Na	Na	0		Nd (< LLOD)	Na	Na	0		Nd (< LLOD)	Na	Na	0
IL-18	Q14116	1.00186	0.917396	1.14419	3		0.897084	0.870062	0.924107	2		0.990501	0.943187	1.08335	3		1.00077	0.979605	1.02193	2
IL-18R1	Q13478	1.00659	0.936781	1.06473	3		1.01393	0.958334	1.06953	2		0.990804	0.887724	1.12915	3		1.04757	0.963239	1.13191	2
IL-20	Q9NYY1	Nd (< LLOD)	Na	Na	0		Nd (< LLOD)	Na	Na	0		Nd (< LLOD)	Na	Na	0		Nd (< LLOD)	Na	Na	0
IL-20RA	Q9UHF4	1.16327	0.987002	1.33954	2		Nd (< LLOD)	Na	Na	0		0.857014	0.85252	0.861508	2		1.23089	1.23089	1.23089	1
IL-22 RA1	Q8N6P7	Nd (< LLOD)	Na	Na	0		Nd (< LLOD)	Na	Na	0		Nd (< LLOD)	Na	Na	0		Nd (< LLOD)	Na	Na	0
IL-24	Q13007	1.74673	1.71836	1.7751	2		Nd (< LLOD)	Na	Na	0		0.99183	0.99183	0.99183	1		Nd (< LLOD)	Na	Na	0
IL-33	O95760	0.936232	0.936232	0.936232	1		Nd (< LLOD)	Na	Na	0		0.851558	0.851558	0.851558	1		0.912965	0.912965	0.912965	1
LAP TGF-beta-1	P01137	1.02573	0.938779	1.07218	3		0.987936	0.901582	1.07429	2		0.895794	0.827864	1.01896	3		1.02094	0.940817	1.10107	2
LIF	P15018	1.04762	0.976507	1.12647	3		1.02808	0.992638	1.06352	2		0.910458	0.761715	1.10694	3		1.04112	0.916324	1.16591	2
LIF-R	P42702	1.04354	0.970314	1.10938	3		0.954451	0.94954	0.959362	2		0.98723	0.913168	1.03981	3		1.13943	0.932857	1.34601	2
CSF-1	P09603	0.989631	0.850806	1.08296	3		1.01968	0.993995	1.04536	2		0.97916	0.820885	1.09795	3		1.00928	0.89956	1.119	2
CCL3	P10147	1.01022	0.910822	1.0786	3		1.01291	0.978179	1.04763	2		0.95997	0.864352	1.05649	3		1.03074	0.974738	1.08675	2
MMP-1	P03956	1.0385	0.946641	1.11808	3		1.02499	1.01325	1.03673	2		1.02221	0.989622	1.03954	3		1.0429	0.992828	1.09297	2
MMP-10	P09238	1.01961	0.967531	1.07939	3		1.01078	1.00037	1.02118	2		0.984334	0.850628	1.11895	3		1.02656	0.951541	1.10157	2
MCP-1	P13500	1.01513	0.96086	1.08245	3		1.05161	1.02222	1.081	2		0.946367	0.862029	1.07672	3		1.06224	0.972391	1.15209	2
MCP-2	P80075	0.989995	0.861206	1.13236	3		0.964052	0.949972	0.978131	2		0.93626	0.81923	1.02619	3		1.00666	0.916364	1.09697	2
MCP-3	P80098	1.01285	0.973317	1.07072	3		0.923785	0.920994	0.926575	2		0.946048	0.877636	1.07663	3		1.06035	1.0563	1.06439	2
MCP-4	Q99616	1.00451	0.877982	1.07288	3		0.966271	0.934965	0.997577	2		0.952171	0.938555	0.973581	3		1.11452	1.08568	1.14335	2
CD244	Q9BZW8	1.00481	0.929842	1.11173	3		1.01858	1.0037	1.03345	2		0.933679	0.843407	1.03064	3		1.06905	1.00404	1.13406	2
NT-3	P20783	1.03248	1.03248	1.03248	1		Nd (< LLOD)	Na	Na	0		Nd (< LLOD)	Na	Na	0		Nd (< LLOD)	Na	Na	0
NRTN	Q99748	0.951002	0.892372	1.00963	2		Nd (< LLOD)	Na	Na	0		0.830153	0.790321	0.869986	2		Nd (< LLOD)	Na	Na	0
OSM	P13725	1.0229	0.974341	1.0817	3		0.970309	0.938956	1.00166	2		0.937527	0.892948	1.02421	3		1.06626	1.065	1.06752	2
OPG	O00300	1.05001	0.981032	1.1465	3		1.03034	1.005	1.05568	2		0.950345	0.887194	1.01692	3		1.01071	0.912322	1.1091	2
PD-L1	Q9NZQ7	1.01663	0.957275	1.08577	3		1.05952	1.00778	1.11126	2		0.928173	0.904251	0.940548	3		1.0667	0.990097	1.14331	2
EN-RAGE	P80511	1.00718	0.978641	1.05169	3		1.0662	1.03787	1.09454	2		1.00179	0.865262	1.18591	3		1.09146	1.01945	1.16348	2
SLAMF1	Q13291	Nd (< LLOD)	Na	Na	0		Nd (< LLOD)	Na	Na	0		Nd (< LLOD)	Na	Na	0		Nd (< LLOD)	Na	Na	0
SIRT2	Q8IXJ6	0.988314	0.84507	1.18291	3		0.918423	0.918423	0.918423	1		0.965873	0.862665	1.14337	3		0.948397	0.948397	0.948397	1
STAMBP	O95630	1.02099	0.8667	1.11393	3		0.992097	0.898842	1.08535	2		0.981423	0.844099	1.14943	3		1.05552	0.953283	1.15777	2
SCF	P21583	1.0307	1.02417	1.03868	3		1.00415	0.979801	1.0285	2		0.980448	0.936527	1.06249	3		1.06897	0.971393	1.16656	2
ST1A1	P50225	0.972546	0.837214	1.19344	3		0.937512	0.932238	0.942787	2		1.10758	0.825539	1.3575	3		0.933123	0.891746	0.9745	2
CD5	P06127	0.952802	0.873625	1.07554	3		0.992227	0.940578	1.04388	2		0.992746	0.85051	1.09625	3		1.04147	1.00246	1.08048	2
CD6	P30203	1.05062	0.898854	1.2535	3		0.880266	0.849104	0.911428	2		0.941959	0.859069	1.01635	3		1.03493	0.949884	1.11997	2
CD8A	P01732	1.00176	0.835235	1.254	3		0.915749	0.884976	0.946523	2		0.800218	0.759881	0.834639	3		0.910124	0.860046	0.960201	2
TSLP	Q969D9	Nd (< LLOD)	Na	Na	0		Nd (< LLOD)	Na	Na	0		Nd (< LLOD)	Na	Na	0		Nd (< LLOD)	Na	Na	0
TNFB	P01374	1.04066	0.84688	1.21575	3		0.925055	0.872193	0.977917	2		0.939845	0.811071	1.06676	3		0.909636	0.896629	0.922643	2
TRANCE	O14788	1.04312	0.82661	1.21362	3		0.983945	0.983945	0.983945	1		0.912349	0.79478	1.0909	3		1.15315	1.15315	1.15315	1
TRAIL	P50591	1.02677	0.930025	1.12035	3		0.992351	0.969895	1.01481	2		0.925243	0.884586	0.965361	3		1.05479	1.04895	1.06063	2
TGF-alpha	P01135	1.00767	0.902885	1.10376	3		0.939788	0.932354	0.947223	2		0.916121	0.89628	0.950959	3		1.13524	1.08061	1.18988	2
TWEAK	O43508	1.01356	0.899417	1.07075	3		1.05314	1.00262	1.10366	2		0.908605	0.759163	1.06234	3		0.992568	0.92787	1.05727	2
TNF	P01375	1.02922	0.940248	1.14382	3		0.95663	0.865395	1.04787	2		0.843582	0.745128	0.913495	3		1.02034	1.00431	1.03636	2
TNFSF14	O43557	1.07861	1.02761	1.15583	3		1.00383	0.899347	1.10831	2		0.970641	0.913851	1.0534	3		1.13703	1.09519	1.17888	2
TNFRSF9	Q07011	1.0242	0.889375	1.10878	3		0.979932	0.978104	0.981761	2		0.973565	0.821427	1.16312	3		1.0146	0.930921	1.09827	2
uPA	P00749	1.03202	0.953429	1.07189	3		1.03928	1.02903	1.04952	2		0.930175	0.855801	1.04474	3		1.02347	0.947458	1.09949	2
VEGF-A	P15692	1.01462	0.903355	1.12173	3		0.985707	0.943451	1.02796	2		0.927275	0.821064	1.06391	3		1.03384	0.942524	1.12515	2
