# Supplementary material for: Technical performance of a proximity extension assay inflammation biomarker panel with synovial fluid
Source: Osteoarthr Cartil Open. 2022 Jul 7;4(3):100293. doi: 10.1016/j.ocarto.2022.100293 (PMC9718077; doi:10.1016/j.ocarto.2022.100293)
Supplement: Multimedia component 3 [file mmc3.xlsx]

## Sheet: Table S8
Table S9. Recovery of biomarker signals after freeze-thaw treatment of synovial fluid samples (n = between 1 and 3).
The data is expressed as a ratio of Normalized Protein eXpression (NPX) values where treatment NPX was divided by control NPX (no treatment).
LLOD = lower limit of detection, Na = not applicable, Nd = not determined.
		3 freeze-thaw cycles					3 freeze-thaw cycles					10 freeze-thaw cycles					10 freeze-thaw cycles
		Undiluted					4x dilution					Undiluted					4x dilution
Biomarkers	UniProt no	Mean	min	max	N		Mean	min	max	N		Mean	min	max	N		Mean	min	max	N
ADA	P00813	0.962766	0.879869	1.05217	3		1.18138	1.03646	1.32631	2		1.02797	1.02005	1.0359	2		1.11471	0.943981	1.30025	3
ARTN	Q5T4W7	1.0541	1.0541	1.0541	1		Nd (< LLOD)	Na	Na	0		Nd (< LLOD)	Na	Na	0		0.941398	0.941398	0.941398	1
AXIN1	O15169	1.00235	0.96167	1.06334	3		0.859447	0.859447	0.859447	1		1.03039	0.977903	1.08287	2		0.808752	0.808752	0.808752	1
Beta-NGF	P01138	Nd (< LLOD)	Na	Na	0		Nd (< LLOD)	Na	Na	0		Nd (< LLOD)	Na	Na	0		Nd (< LLOD)	Na	Na	0
CASP-8	Q14790	0.988988	0.949949	1.04287	3		1.07669	1.05777	1.09561	2		0.946702	0.935456	0.957949	2		0.973345	0.90332	1.01421	3
CCL4	P13236	1.02304	1.00896	1.04784	3		1.1417	1.10653	1.17687	2		1.05814	0.973234	1.14304	2		1.00634	0.982657	1.02283	3
CCL19	Q99731	0.969933	0.934459	0.998756	3		0.99897	0.980371	1.01757	2		1.00616	0.909385	1.10293	2		0.886073	0.810848	0.934541	3
CCL20	P78556	0.931099	0.872148	0.986622	3		1.06825	0.996283	1.14022	2		0.993449	0.882194	1.1047	2		0.945445	0.827791	1.09264	3
CCL23	P55773	0.980721	0.977914	0.985479	3		1.11224	1.0986	1.12588	2		1.01906	0.936394	1.10172	2		0.949321	0.878566	1.00751	3
CCL25	O15444	0.937096	0.935709	0.938482	2		1.05278	1.05278	1.05278	1		1.02844	1.02844	1.02844	1		0.908687	0.821456	0.995919	2
CCL28	Q9NRJ3	1.00049	0.866173	1.21117	3		0.901052	0.89137	0.910733	2		0.973863	0.948092	0.999633	2		1.02458	0.932792	1.2014	3
CD40	P25942	0.985519	0.921379	1.05835	3		1.10596	1.05141	1.16051	2		1.05446	0.983183	1.12573	2		0.984434	0.906658	1.02673	3
CDCP1	Q9H5V8	1.0196	0.993646	1.03882	3		1.05932	1.01616	1.10248	2		1.02278	0.920806	1.12476	2		0.962489	0.880002	1.03099	3
CXCL1	P09341	1.03238	1.01179	1.04273	3		1.05887	0.999515	1.11822	2		1.04664	0.979726	1.11354	2		0.952857	0.927989	0.987182	3
CXCL5	P42830	0.976415	0.888763	1.06119	3		1.07617	1.04757	1.10476	2		1.03563	0.935881	1.13538	2		0.931911	0.855367	0.977684	3
CXCL6	P80162	0.944988	0.94157	0.949106	3		0.972831	0.929837	1.01582	2		0.976956	0.89418	1.05973	2		0.875396	0.835805	0.899647	3
CXCL9	Q07325	1.05408	1.0308	1.09193	3		1.0753	1.05986	1.09073	2		1.02692	0.960707	1.09314	2		0.954779	0.9185	0.992281	3
CXCL10	P02778	0.964283	0.918773	0.987643	3		0.984263	0.963783	1.00474	2		1.05978	0.945776	1.17379	2		0.910862	0.836953	0.961059	3
CXCL11	O14625	1.01553	0.964878	1.04569	3		1.0627	1.0499	1.07551	2		0.985519	0.918186	1.05285	2		1.00854	0.952829	1.07643	3
CST5	P28325	1.02592	1.01274	1.05225	3		1.05591	1.03361	1.07821	2		1.03744	0.973689	1.10119	2		1.03442	0.939864	1.16289	3
DNER	Q8NFT8	0.966478	0.901292	1.03065	3		1.09006	1.02792	1.15219	2		1.04057	0.984492	1.09665	2		0.970519	0.91831	1.02073	3
CCL11	P51671	1.04339	1.00791	1.08121	3		1.13254	1.08806	1.17702	2		1.04157	0.947099	1.13604	2		0.949403	0.867357	1.02916	3
4E-BP1	Q13541	1.03007	0.921674	1.17723	3		1.13248	1.04411	1.22084	2		1.05028	0.969083	1.13148	2		0.919763	0.860329	0.979556	3
FGF-5	P12034	1.04429	1.01982	1.06876	2		Nd (< LLOD)	Na	Na	0		1.05425	1.05425	1.05425	1		Nd (< LLOD)	Na	Na	0
FGF-19	O95750	1.0034	0.984244	1.03801	3		1.09917	1.08189	1.11646	2		1.02926	0.975225	1.08329	2		0.975931	0.92462	1.00186	3
FGF-21	Q9NSA1	1.05065	1.00799	1.07216	3		1.0317	0.957875	1.10553	2		1.00314	0.962373	1.04391	2		0.898218	0.811669	0.984767	2
FGF-23	Q9GZV9	1.01416	0.994993	1.03333	2		Nd (< LLOD)	Na	Na	0		0.943607	0.939329	0.947885	2		Nd (< LLOD)	Na	Na	0
Flt3L	P49771	0.974047	0.929312	1.01927	3		1.07953	1.04953	1.10952	2		1.00815	0.94055	1.07575	2		0.941003	0.924677	0.961074	3
CX3CL1	P78423	0.969385	0.940032	1.02546	3		1.14	1.11954	1.16046	2		0.946391	0.829018	1.06376	2		0.921018	0.760535	1.04766	3
GDNF	P39905	Nd (< LLOD)	Na	Na	0		Nd (< LLOD)	Na	Na	0		Nd (< LLOD)	Na	Na	0		Nd (< LLOD)	Na	Na	0
HGF	P14210	0.970694	0.919356	1.01167	3		1.10522	1.06484	1.1456	2		1.03464	0.96396	1.10532	2		0.982294	0.94087	1.01733	3
IFN-gamma	P01579	1.01476	0.958754	1.08308	3		0.933379	0.922953	0.943805	2		0.971512	0.909316	1.03371	2		0.952099	0.919771	0.96978	3
IL-1 alpha	P01583	Nd (< LLOD)	Na	Na	0		Nd (< LLOD)	Na	Na	0		Nd (< LLOD)	Na	Na	0		Nd (< LLOD)	Na	Na	0
IL-2	P60568	Nd (< LLOD)	Na	Na	0		Nd (< LLOD)	Na	Na	0		Nd (< LLOD)	Na	Na	0		Nd (< LLOD)	Na	Na	0
IL-2RB	P14784	Nd (< LLOD)	Na	Na	0		Nd (< LLOD)	Na	Na	0		Nd (< LLOD)	Na	Na	0		Nd (< LLOD)	Na	Na	0
IL-4	P05112	Nd (< LLOD)	Na	Na	0		Nd (< LLOD)	Na	Na	0		Nd (< LLOD)	Na	Na	0		Nd (< LLOD)	Na	Na	0
IL-5	P05113	Nd (< LLOD)	Na	Na	0		Nd (< LLOD)	Na	Na	0		Nd (< LLOD)	Na	Na	0		Nd (< LLOD)	Na	Na	0
IL-6	P05231	1.01673	0.988167	1.04145	3		1.17454	1.14536	1.20373	2		1.05758	0.976251	1.13891	2		1.05677	0.978545	1.13585	3
IL-7	P13232	1.02701	0.993166	1.0546	3		0.980465	0.978341	0.982589	2		0.964592	0.943615	0.985569	2		0.93951	0.895739	0.964865	3
IL-8	P10145	1.02267	1.00322	1.04468	3		1.0938	1.04249	1.14511	2		1.06566	1.00105	1.13026	2		0.954621	0.913673	0.977067	3
IL-10	P22301	1.00969	0.987135	1.03086	3		1.04139	1.04139	1.04139	1		0.992327	0.974313	1.01034	2		1.03436	0.901725	1.167	2
IL-10RA	Q13651	0.959161	0.897042	1.02128	2		0.989739	0.989739	0.989739	1		1.00015	1.00015	1.00015	1		0.942739	0.942739	0.942739	1
IL-10RB	Q08334	0.91274	0.761019	1.004	3		1.00687	1.00421	1.00952	2		0.954171	0.889235	1.01911	2		0.987012	0.931973	1.05527	3
IL-12B	P29460	1.00042	0.935704	1.03861	3		1.09441	1.06476	1.12405	2		1.05023	0.972565	1.1279	2		0.969521	0.893979	1.03498	3
IL-13	P35225	1.03835	1.03835	1.03835	1		0.930076	0.930076	0.930076	1		0.982045	0.982045	0.982045	1		0.961014	0.961014	0.961014	1
IL-15RA	Q13261	0.928952	0.887742	1.00656	3		0.999148	0.999148	0.999148	1		0.972066	0.851599	1.09253	2		1.02923	0.963205	1.09526	2
IL-17A	Q16552	1.15431	0.921469	1.34564	3		Nd (< LLOD)	Na	Na	0		0.894807	0.894807	0.894807	1		0.703167	0.703167	0.703167	1
IL-17C	Q9P0M4	Nd (< LLOD)	Na	Na	0		Nd (< LLOD)	Na	Na	0		Nd (< LLOD)	Na	Na	0		Nd (< LLOD)	Na	Na	0
IL-18	Q14116	1.0504	1.00349	1.10776	3		1.11348	1.08461	1.14236	2		1.07097	1.00136	1.14057	2		0.949848	0.862748	1.004	3
IL-18R1	Q13478	1.01367	0.96432	1.04628	3		1.10907	1.05677	1.16137	2		1.02913	0.957533	1.10072	2		0.953063	0.901841	0.978755	3
IL-20	Q9NYY1	Nd (< LLOD)	Na	Na	0		Nd (< LLOD)	Na	Na	0		Nd (< LLOD)	Na	Na	0		Nd (< LLOD)	Na	Na	0
IL-20RA	Q9UHF4	1.07476	1.02864	1.12087	2		Nd (< LLOD)	Na	Na	0		0.960445	0.960445	0.960445	1		0.9299	0.9299	0.9299	1
IL-22 RA1	Q8N6P7	Nd (< LLOD)	Na	Na	0		Nd (< LLOD)	Na	Na	0		Nd (< LLOD)	Na	Na	0		Nd (< LLOD)	Na	Na	0
IL-24	Q13007	0.827708	0.827708	0.827708	1		Nd (< LLOD)	Na	Na	0		Nd (< LLOD)	Na	Na	0		Nd (< LLOD)	Na	Na	0
IL-33	O95760	0.793349	0.793349	0.793349	1		Nd (< LLOD)	Na	Na	0		Nd (< LLOD)	Na	Na	0		0.875216	0.875216	0.875216	1
LAP TGF-beta-1	P01137	1.04329	1.01151	1.10481	3		1.23255	1.09407	1.37103	2		1.1184	1.03995	1.19684	2		1.11091	0.964242	1.23883	3
LIF	P15018	1.00322	0.921198	1.05111	3		1.07817	1.02784	1.1285	2		1.05399	0.982342	1.12565	2		1.04055	0.981685	1.10707	3
LIF-R	P42702	1.04087	0.983715	1.1433	3		0.952233	0.926742	0.977723	2		0.991265	0.917521	1.06501	2		0.974274	0.908142	1.07027	3
CSF-1	P09603	0.953866	0.888896	1.03139	3		1.10879	1.08338	1.13421	2		1.02077	0.96634	1.0752	2		0.993717	0.90137	1.05416	3
CCL3	P10147	0.993905	0.958589	1.04226	3		1.10192	1.07328	1.13057	2		1.05861	0.981902	1.13532	2		0.963455	0.905663	1.0253	3
MMP-1	P03956	0.984887	0.927308	1.05075	3		1.05222	0.958918	1.14552	2		0.98774	0.961701	1.01378	2		0.999432	0.973225	1.03175	3
MMP-10	P09238	0.987895	0.950239	1.04485	3		1.10757	1.09738	1.11776	2		1.04183	1.00593	1.07773	2		0.992747	0.907895	1.07222	3
MCP-1	P13500	1.03786	1.0249	1.06115	3		1.16133	1.12387	1.1988	2		1.06074	0.990494	1.13099	2		1.0166	0.970351	1.06003	3
MCP-2	P80075	0.954227	0.913672	0.988612	3		1.06539	1.04895	1.08183	2		1.02875	0.946803	1.11069	2		0.968134	0.947122	1.00905	3
MCP-3	P80098	1.00676	0.923626	1.10115	3		1.10018	1.07233	1.12803	2		1.01381	0.905421	1.1222	2		1.05208	0.962863	1.15647	3
MCP-4	Q99616	0.986341	0.914937	1.08041	3		1.06492	1.03033	1.0995	2		0.993285	0.881458	1.10511	2		0.998769	0.97129	1.04729	3
CD244	Q9BZW8	1.00601	0.990138	1.02774	3		1.049	1.02922	1.06879	2		0.989719	0.890284	1.08915	2		0.98402	0.914916	1.02645	3
NT-3	P20783	1.02364	1.02364	1.02364	1		Nd (< LLOD)	Na	Na	0		0.97137	0.97137	0.97137	1		Nd (< LLOD)	Na	Na	0
NRTN	Q99748	0.896079	0.727259	1.0649	2		Nd (< LLOD)	Na	Na	0		0.92607	0.92607	0.92607	1		Nd (< LLOD)	Na	Na	0
OSM	P13725	1.04135	1.00108	1.07885	3		1.14432	1.10978	1.17886	2		1.02641	0.939053	1.11376	2		1.01761	1.00289	1.03419	3
OPG	O00300	0.987781	0.960982	1.00951	3		1.12008	1.10263	1.13752	2		1.0053	0.948884	1.06172	2		0.994723	0.88636	1.07509	3
PD-L1	Q9NZQ7	0.970511	0.953718	0.99351	3		1.1242	1.05449	1.19392	2		1.01702	0.874835	1.15921	2		0.99757	0.921287	1.0391	3
EN-RAGE	P80511	0.919941	0.804814	1.00615	3		1.06244	1.03975	1.08513	2		0.991765	0.89466	1.08887	2		1.02765	0.947345	1.16279	3
SLAMF1	Q13291	Nd (< LLOD)	Na	Na	0		Nd (< LLOD)	Na	Na	0		1.18989	1.18989	1.18989	1		Nd (< LLOD)	Na	Na	0
SIRT2	Q8IXJ6	1.026	0.985143	1.07837	3		1.12432	0.948342	1.3003	2		1.05039	0.956461	1.14432	2		0.87382	0.822561	0.92508	2
STAMBP	O95630	0.996917	0.972584	1.04502	3		1.08875	1.04298	1.13452	2		1.06013	0.979593	1.14066	2		0.975475	0.883172	1.05548	3
SCF	P21583	1.02043	1.00392	1.03188	3		1.09686	1.02727	1.16646	2		1.00924	0.990675	1.0278	2		0.987999	0.915047	1.0307	3
ST1A1	P50225	0.934558	0.853271	0.984224	3		0.959363	0.891329	1.0274	2		0.932194	0.860875	1.00351	2		0.867201	0.795572	0.955488	3
CD5	P06127	0.881735	0.751761	0.951507	3		1.05916	1.05023	1.06809	2		0.970764	0.906712	1.03482	2		0.971689	0.938604	1.03154	3
CD6	P30203	1.06894	0.992232	1.12085	3		1.08578	1.04394	1.12761	2		0.991055	0.925631	1.05648	2		0.975904	0.905793	1.07243	3
CD8A	P01732	1.03757	1.01772	1.06888	3		1.14638	1.09653	1.19623	2		1.05437	0.949239	1.15949	2		0.929867	0.810333	1.03866	3
TSLP	Q969D9	Nd (< LLOD)	0	0	0		Nd (< LLOD)	Na	Na	0		Nd (< LLOD)	Na	Na	0		Nd (< LLOD)	Na	Na	0
TNFB	P01374	0.961556	0.924932	1.01452	3		0.979963	0.939145	1.02078	2		0.984863	0.909825	1.0599	2		0.90675	0.815758	0.972442	3
TRANCE	O14788	1.02467	0.915047	1.16287	3		0.961527	0.961527	0.961527	1		0.91261	0.877312	0.947908	2		0.895856	0.870804	0.920909	2
TRAIL	P50591	1.041	0.966865	1.12525	3		1.09505	1.08496	1.10514	2		1.04836	0.990941	1.10578	2		1.04442	1.01453	1.05937	3
TGF-alpha	P01135	0.97306	0.930917	1.04575	3		0.919691	0.852215	0.987167	2		1.0418	0.964688	1.11891	2		0.887708	0.761465	0.989201	3
TWEAK	O43508	0.976273	0.943754	1.02859	3		1.10289	1.07474	1.13104	2		1.02678	0.95302	1.10054	2		0.980022	0.900429	1.02312	3
TNF	P01375	1.07123	1.05454	1.08827	3		1.01943	0.999979	1.03889	2		1.02591	0.990611	1.06122	2		0.855996	0.798181	0.926447	3
TNFSF14	O43557	1.05525	1.02093	1.11038	3		1.12987	1.10437	1.15537	2		1.02012	0.956843	1.0834	2		1.0128	0.931516	1.05664	3
TNFRSF9	Q07011	0.98589	0.934637	1.06534	3		1.03527	1.03461	1.03593	2		1.01792	0.980151	1.05569	2		0.935228	0.872103	1.02084	3
uPA	P00749	1.0396	1.0101	1.06616	3		1.16086	1.15893	1.1628	2		1.02909	0.966605	1.09157	2		1.00674	0.947373	1.08148	3
VEGF-A	P15692	1.02593	0.99351	1.04639	3		1.11973	1.09071	1.14874	2		1.00548	0.96281	1.04814	2		0.986349	0.892164	1.03517	3
